# Supplementary material for: Mutations of the Cx43 Gene in Non-Small Cell Lung Cancer: Association with Aberrant Localization of Cx43 Protein Expression and Tumor Progression
Source: Medicina (Kaunas). 2024 Oct 7;60(10):1641. doi: 10.3390/medicina60101641 (PMC11509097; doi:10.3390/medicina60101641)
Supplement: Supplementary file 1 [file medicina-60-01641-s001.zip]

Archive with 1 entries (1 files):
- medicina-3220921-supplementary.pdf
